# Supplementary material for: Ceritinib induces ferroptosis via TRIM21-mediated GLUT1 ubiquitination and AMPK-driven metabolic reprogramming in breast cancer
Source: iScience. 2026 Apr 22;29(6):115846. doi: 10.1016/j.isci.2026.115846 (PMC13195780; doi:10.1016/j.isci.2026.115846)
Supplement: Table S1. Primer sequences for qRT-PCR detection [file mmc2.xlsx]

## Sheet: Sheet1
Symbol	Primer	Primer Sequence (5′–3′)
NCOA4	F-Primer	GAGGTGTAGTGATGCACGGAG
	R-Primer	GACGGCTTATGCAACTGTGAA
FTH1	F-Primer	TGAAGCTGCAGAACCAACGAGG
	R-Primer	GCACACTCCATTGCATTCAGCC
GLUT1	F-Primer	CATCATCTTCATCCCGGC
	R-Primer	CTCCTCGTTGCGGTTGAT
β-actin	F-Primer	CGTGCGTGACATTAAGGAGAAG
	R-Primer	GGAAGGAAGGCTGGAAGAGTG
ND1	F-Primer	GCAAACCGTAGATGCTCAGGGA
	R-Primer	CCATCACCCTCTACATCACC
B2M	F-Primer	AGTTTGAGTTTGATGCTCACC
	R-Primer	TGCTGTCTCCATGTTTGATGTATCT
